# Supplementary material for: African Genomic Medicine Portal: A Web Portal for Biomedical Applications
Source: J Pers Med. 2022 Feb 11;12(2):265. doi: 10.3390/jpm12020265 (PMC8879570; doi:10.3390/jpm12020265)
Supplement: Supplementary file 1 [file jpm-12-00265-s001.zip]

Archive with 1 entries (1 files):
- jpm-1534466-supplementary.pdf
